# Supplementary material for: Fraxin Attenuates Rheumatoid Arthritis by Regulating Macrophage Polarization and Inhibiting Fibroblast-like Synoviocyte Proliferation
Source: Int J Mol Sci. 2026 Mar 24;27(7):2946. doi: 10.3390/ijms27072946 (PMC13073824; doi:10.3390/ijms27072946)
Supplement: Supplementary file 1 [file ijms-27-02946-s001.zip]

Archive with 1 entries (1 files):
- ijms-4196584-supplementary.pdf
